# Supplementary material for: High-Grade Salivary-Gland Involvement, Assessed by Histology or Ultrasonography, Is Associated with a Poor Response to a Single Rituximab Course in Primary Sjögren’s Syndrome: Data from the TEARS Randomized Trial
Source: PLoS One. 2016 Sep 23;11(9):e0162787. doi: 10.1371/journal.pone.0162787 (PMC5035078; doi:10.1371/journal.pone.0162787)
Supplement: S1 Dataset — (XLSX) [file pone.0162787.s002.xlsx]

## Sheet: Feuil1
TRAITEMENT	SSRI30 W24	SGUS sum	SGUS Max	Focus score	SYSTEMIQUE	PLEURO_PULM	CUTANEO_VASC	HYPER_GLANDULAIRE	NEURO	ARTICULAIRE	PANCREAS	RENALE	CYTOPENIE1	MUSCULAIRE	LYMPHADENO1	LYMPHOME	AUTRE_ATTEINTE	GONF_SALIV	AUTRE_ATT_SYST	SCHIRMER_D	SCHIRMER_G	UWSF
1	0	16	4	5.33333	1	0	0	1	0	1	0	0	0	0	0	0	0	1	0	5	5	0
1	1	6	2	0	1	0	0	0	0	1								0	0	10	15	0.2
0	0	5	2		1	0	0	0	0	1	0	1	0	0	0	0	0	0	0	18	8	0.09
0	0	8	4	0.666667	1	0	0	1	0	0	0	0	0	0	0	0	0	0	0	3	10	0.09
1	1	12	3	0	0													0	0	30	25	0.037
0	0	16	4	8	1	0	0	0	0	1	0	0	0	0	0	0	0	0	0	5	5	0.09
0	0	6	3	1.77778	1	0	0	0	0	1	0	0	0	0	0	0	0	0	0			0.14
0	0	6	3	0	1	0	1	0	0	0	0	0	0	0	0	0	0	0	0	12	10	0.396
1		0	0	0	0													0	0	15	20	0.134
1	0	16	4	6.66667	0													1	0	0	0	0.09
1	1	9	3	0	0													0	0	4	15	0.064
0	0	12	3	8	1	0	0	1	0	0	0	0	0	0	1	0	0	0	0	17	12	0
1		2	1	0	0													0	0	17	15	0.486
0	0	8	2	0	0													0	0	20	11	0.072
1	1	11	3	0	0													0	0	25	30	0.062
0	0	12	3	12	0													0	0	20	10	0
1	1	1	1	0	0													0	0	30	30	0.1
0	1	8	3	8	0													0	0	5	8	0.376
1	1	9	3	1.33333	0													0	0	3	5	0.142
1	1	8	3	6	0													0	0	11	5	0.106
0	0	8	3	0	0													1	0	10	9	0.094
1	0	8	3	0.8	0													0	0	2	2	0.044
1	0	16	4	4.8	0													0	1	5	10	0
0	0	14	4	5	1	0	0	0	1	0	0	0	0	0	0	0	1	1	0	12	16	0
0	0	12	3		0													0	0	8	2	0.076
0	0	10	3		0													0	0	1	1	0.03
1	0	13	4	2.66667	0													0	0	6	10	0.062
0	0	16	4		1	0	0	0	0	1	0	0	1	0	0	0	0	1	1	16	6	0.074
1	0			4	0													1	0	10	30	0
0	0			0	1	0	0	0	0	1	0	0	0	0	1	0	0	0	0	35	35	0.44
1	0			3	0													0	0	30	30	0.44
0	0			1.5	0													0	0	24	14	0.28
0	1			3	0													0	0	0	0	0.56
1				0	0													1	0	0	0	0
0	0			0.666667	0													0	0	9	12	0.1
